# Supplementary material for: Activation of β2-Adrenergic Receptors in Microglia Alleviates Neuropathic Hypersensitivity in Mice
Source: Cells. 2023 Jan 11;12(2):284. doi: 10.3390/cells12020284 (PMC9856373; doi:10.3390/cells12020284)
Supplement: Supplementary file 1 [file cells-12-00284-s001.zip]

Archive with 1 entries (1 files):
- cells-2037670-supplementary.pdf
